# Supplementary material for: ﻿A note on the type of Harpalyce (Fabaceae, Brongniartieae), with description of two new local endemic species from Cuba
Source: PhytoKeys. 2023 Apr 24;225:83–97. doi: 10.3897/phytokeys.225.99321 (PMC10209503; doi:10.3897/phytokeys.225.99321)
Supplement: XML Treatment for Harpalyce marianensis [file phytokeys.225.99321-treatment1.xml]

<!DOCTYPE tp:taxon-treatment
  PUBLIC "-//TaxonX//DTD Taxonomic Treatment Publishing DTD v0 20100105//EN" "tax-treatment-NSO.dtd">
<tp:taxon-treatment xmlns:tp="http://www.plazi.org/taxpub"><tp:treatment-meta><kwd-group><label>Taxon classification</label><kwd>
                <named-content content-type="kingdom">Plantae</named-content>
              </kwd><kwd>
                <named-content content-type="order">Fabales</named-content>
              </kwd><kwd>
                <named-content content-type="family">Fabaceae</named-content>
              </kwd></kwd-group><mixed-citation publication-type="journal"><person-group><name><surname>Rankin Rodríguez</surname><given-names>Rosa Gloria</given-names></name><name><surname>González Gutiérrez</surname><given-names>Pedro Alejandro</given-names></name><name><surname>Greuter</surname><given-names>Werner</given-names></name></person-group><article-title>﻿A note on the type of <italic><tp:taxon-name><tp:taxon-name-part taxon-name-part-type="genus" reg="Harpalyce">Harpalyce</tp:taxon-name-part></tp:taxon-name></italic> (<tp:taxon-name><tp:taxon-name-part taxon-name-part-type="genus" reg="Fabaceae">Fabaceae</tp:taxon-name-part></tp:taxon-name>, <tp:taxon-name><tp:taxon-name-part taxon-name-part-type="genus" reg="Brongniartieae">Brongniartieae</tp:taxon-name-part></tp:taxon-name>), with description of two new local endemic species from Cuba</article-title><source>PhytoKeys</source><day>24</day><month>04</month><year>2023</year><volume>225</volume><fpage>83</fpage><lpage>97</lpage><pub-id pub-id-type="doi">10.3897/phytokeys.225.99321</pub-id></mixed-citation></tp:treatment-meta><tp:nomenclature><label>﻿</label><tp:taxon-name>
              <object-id xmlns:xlink="http://www.w3.org/1999/xlink" content-type="arpha" xlink:type="simple">DCDF6FEA-D1C4-50A4-A61C-3CD606771F09</object-id>
              <tp:taxon-name-part taxon-name-part-type="genus" reg="Harpalyce">Harpalyce</tp:taxon-name-part>
              <tp:taxon-name-part taxon-name-part-type="species" reg="marianensis">marianensis</tp:taxon-name-part>
              <object-id xmlns:xlink="http://www.w3.org/1999/xlink" content-type="ipni" xlink:type="simple">urn:lsid:ipni.org:names:77318009-1</object-id>
            </tp:taxon-name><tp:taxon-authority>R.Rankin, P.A.González &amp; Greuter</tp:taxon-authority><tp:taxon-status xmlns:xlink="http://www.w3.org/1999/xlink" xlink:type="simple">sp. nov.</tp:taxon-status></tp:nomenclature><tp:treatment-sec sec-type="type material" id="SECID0E6NAC"><title>Type material.</title><p><bold><italic>Holotype</italic>. Cuba</bold> – Guantánamo Prov. • San Antonio del Sur, Abra de Mariana en el barranco, 5 km al noroeste de San Antonio del Sur; [<named-content xmlns:xlink="http://www.w3.org/1999/xlink" content-type="dwc:verbatimCoordinates" xlink:type="simple"><named-content content-type="geo-json" specific-use="{&#34;type&#34;:&#34;Point&#34;,&#34;coordinates&#34;:[-74.858460,20.088280]}" id="NCID0ENOAC" xlink:type="simple">20.08828°N, 74.85846°W</named-content></named-content>]; A. Álvarez de Zayas et al. HFC 43077; montes secos, caliza; 11 May 1980; JE 28983.</p><p><bold><italic>Isotypes</italic>. Cuba</bold> • Same collection data as for preceding; B 100364878 [<ext-link xmlns:xlink="http://www.w3.org/1999/xlink" xlink:href="http://herbarium.bgbm.org/object/B100364878" ext-link-type="uri" xlink:type="simple">http://herbarium.bgbm.org/object/B100364878</ext-link>]; HAJB 1289, 1290; JE 28984.</p></tp:treatment-sec><tp:treatment-sec sec-type="material" id="SECID0E5OAC"><title>Other material examined.</title><p><bold>Cuba</bold> – <bold>Guantánamo Prov.</bold> • San Antonio del Sur, manigua costera cerca de Playa Baitiquirí; [<named-content xmlns:xlink="http://www.w3.org/1999/xlink" content-type="dwc:verbatimCoordinates" xlink:type="simple"><named-content content-type="geo-json" specific-use="{&#34;type&#34;:&#34;Point&#34;,&#34;coordinates&#34;:[-74.852260,20.024820]}" id="NCID0ELPAC" xlink:type="simple">20.02482°N, –74.85226°W</named-content></named-content>]; May 1968, Bisse &amp; Köhler HFC 9259; HAJB, JE; Baitiquirí, en el camino a la Mina del Yeso; [<named-content xmlns:xlink="http://www.w3.org/1999/xlink" content-type="dwc:verbatimCoordinates" xlink:type="simple"><named-content content-type="geo-json" specific-use="{&#34;type&#34;:&#34;Point&#34;,&#34;coordinates&#34;:[-74.852260,20.024820]}" id="NCID0ETPAC" xlink:type="simple">20.02482°N, 74.85226°W</named-content></named-content>]; 11 Apr. 1972; Bisse &amp; Berazaín HFC 21818; HAJB, JE; Abra de Mariana, loma al oeste del barranco; [<named-content xmlns:xlink="http://www.w3.org/1999/xlink" content-type="dwc:verbatimCoordinates" xlink:type="simple"><named-content content-type="geo-json" specific-use="{&#34;type&#34;:&#34;Point&#34;,&#34;coordinates&#34;:[-74.858460,20.088280]}" id="NCID0E2PAC" xlink:type="simple">20.08828°N, 74.85846°W</named-content></named-content>]; 6 Feb. 1978; Bisse et al. HFC 36575; B 100362446, HAJB, JE; Abra de Mariana, loma al oeste del Abra; [<named-content xmlns:xlink="http://www.w3.org/1999/xlink" content-type="dwc:verbatimCoordinates" xlink:type="simple"><named-content content-type="geo-json" specific-use="{&#34;type&#34;:&#34;Point&#34;,&#34;coordinates&#34;:[-74.858460,20.088280]}" id="NCID0EEAAE" xlink:type="simple">20.08828°N, 74.85846°W</named-content></named-content>]; 9 Feb. 1979; Berazaín et al. HFC 39129; B 100361112, HAJB, JE.</p><p>Shrubs or small trees; young branches very suberous (corky), with a spongy appearance, deeply longitudinally ridged (Fig. <xref ref-type="fig" rid="F1">1</xref>), ferruginous-pubescent, old branches also suberous, but glabrescent. Stipules not seen, probably early shed. Leaves imparipinnate, normally alternate, or frequently subopposite, 4–7.5 cm long; petiole 10–18 mm long, densely ferruginous-pubescent; rachis 2–5.5 cm long, ferruginous-pubescent; leaflets (5-)7–9(-11) per leaf, coriaceous; lamina elliptic to narrowly elliptic, with a rounded base, the tip rounded or slightly emarginate, sometimes shortly mucronulate; the margin entire, mostly flat; adaxially glabrous, shiny (when dry), abaxially subglabrous except on the midvein; the leaflets, abaxially, are densely covered with showy orange, apparently disk-shaped glands of “type A” (the plump, apically flattened gland body is sessile in a wide open depression of the mesophyll: Fig. <xref ref-type="fig" rid="F2">2A, B</xref>); leaflet midvein sunk adaxially, prominent and ferruginous-pubescent abaxially, glabrescent with age, secondary veins in 6–9 pairs, ± conspicuous abaxially; lateral leaflets in opposite pairs, with a 1–1.5 mm long, thick, ferruginous-pubescent petiolule, the lamina 1.2–2.5(-3) × 0.8–1(-1.3) cm; terminal leaflet with a 1.5–2.5 mm long, thick and ferruginous-pubescent petiolule, the lamina 2–3.3 × 0.8–1.5 cm. Inflorescence terminal, many-flowered (with ≤ 50 flowers), 4–4.5 cm long, densely ferruginous-pubescent; bracts c. 1 mm long, densely ferruginous-pubescent; pedicels ≤ 2.5 cm long, ferruginous pubescent. Flowers zygomorphic. Calyx lips narrowly triangular, acute, outside densely covered with ferruginous hairs and sessile glands, inside glabrous or with scattered hairs; vexillary calyx lip (Fig. <xref ref-type="fig" rid="F3">3A</xref>) 3–3.2 × 0.5–0.6 cm, carinal calyx lip (Fig. <xref ref-type="fig" rid="F3">3B</xref>) 3.4–3.5 × 0.5–0.6 cm; petals membranaceous (when dry); standard (Fig. <xref ref-type="fig" rid="F3">3C</xref>) with a c. 2 mm long claw, the blade orbicular or broadly elliptic, apically rounded, 5–6 mm in diameter; wings (Fig. <xref ref-type="fig" rid="F3">3D</xref>) with a c. 2 mm long claw, the blade ± triangular, 2–3 × c. 2 mm, apparently lacking a basal auricle; keel petals (Fig. <xref ref-type="fig" rid="F3">3E</xref>) with a c. 2 mm long claw, the blades not connate, 2.3–2.5 × 0.2–0.3 cm, with a basal auricle on the vexillar side. Stamens 10; filaments 1.8–2.2 cm long, basally fused into a tube, distally free for 4–5 mm; anthers ± sagittate, c. 1.5 mm long (when dry). Pistil 3–3.2 cm long; ovary fusiform, laterally compressed, 7–8 × 1.5–2 mm, glabrous, 6–7-ovulate; style filiform, curved, 2.3–2.5 cm long, glabrous. Legume linear, 3–3.3 × c. 1 cm, brown, tipped with a c. 2 mm long mucro. Seeds up to 6 per legume, 4 × 1.5 mm (when dry).</p><fig id="F1" position="float" orientation="portrait"><object-id xmlns:xlink="http://www.w3.org/1999/xlink" content-type="doi" xlink:type="simple">10.3897/phytokeys.225.99321.figure1</object-id><object-id xmlns:xlink="http://www.w3.org/1999/xlink" content-type="arpha" xlink:type="simple">851BED2B-7757-5EB3-9C6B-25F5E5A782E3</object-id><label>Figure 1.</label><caption><p>Flowering branch of <italic><tp:taxon-name><tp:taxon-name-part taxon-name-part-type="genus" reg="Harpalyce">Harpalyce</tp:taxon-name-part><tp:taxon-name-part taxon-name-part-type="species" reg="marianensis">marianensis.</tp:taxon-name-part></tp:taxon-name></italic> Drawing by PAGG from an isotype specimen (JE 28983).</p></caption><graphic xmlns:xlink="http://www.w3.org/1999/xlink" xlink:href="phytokeys-225-083_article-99321__-g001.jpg" position="float" orientation="portrait" xlink:type="simple" id="oo_841865.jpg"><uri content-type="original_file" xlink:type="simple">https://binary.pensoft.net/fig/841865</uri></graphic></fig><fig id="F2" position="float" orientation="portrait"><object-id xmlns:xlink="http://www.w3.org/1999/xlink" content-type="doi" xlink:type="simple">10.3897/phytokeys.225.99321.figure2</object-id><object-id xmlns:xlink="http://www.w3.org/1999/xlink" content-type="arpha" xlink:type="simple">9972C4E0-020C-5E64-93E6-0FC2F28F7752</object-id><label>Figure 2.</label><caption><p><bold>A–D</bold> leaf glands of <italic><tp:taxon-name><tp:taxon-name-part taxon-name-part-type="genus" reg="Harpalyce">Harpalyce</tp:taxon-name-part><tp:taxon-name-part taxon-name-part-type="species" reg="marianensis">marianensis</tp:taxon-name-part></tp:taxon-name></italic> (<bold>A, B</bold> from holotype specimen) and <italic><tp:taxon-name><tp:taxon-name-part taxon-name-part-type="genus" reg="Harpalyce">H.</tp:taxon-name-part><tp:taxon-name-part taxon-name-part-type="species" reg="revoluta">revoluta</tp:taxon-name-part></tp:taxon-name></italic> (<bold>C, D</bold> from specimen HFC 44956, B 100374694) <bold>A, C</bold> surface view <bold>B, D</bold> cross section. Preparations and photographs by Bibiana Moncada, Berlin. Scale bars: 100 μm.</p></caption><graphic xmlns:xlink="http://www.w3.org/1999/xlink" xlink:href="phytokeys-225-083_article-99321__-g002.jpg" position="float" orientation="portrait" xlink:type="simple" id="oo_841866.jpg"><uri content-type="original_file" xlink:type="simple">https://binary.pensoft.net/fig/841866</uri></graphic></fig><fig id="F3" position="float" orientation="portrait"><object-id xmlns:xlink="http://www.w3.org/1999/xlink" content-type="doi" xlink:type="simple">10.3897/phytokeys.225.99321.figure3</object-id><object-id xmlns:xlink="http://www.w3.org/1999/xlink" content-type="arpha" xlink:type="simple">0CCB7CA9-376F-56A1-A2FE-D3B2392AC311</object-id><label>Figure 3.</label><caption><p><bold>A–E</bold> analysis of the perianth of <italic><tp:taxon-name><tp:taxon-name-part taxon-name-part-type="genus" reg="Harpalyce">Harpalyce</tp:taxon-name-part><tp:taxon-name-part taxon-name-part-type="species" reg="marianensis">marianensis</tp:taxon-name-part></tp:taxon-name></italic><bold>A</bold> vexillary calyx lip, from inside <bold>B</bold> carinal calyx lip, from outside <bold>C</bold> standard, frontal view <bold>D</bold> wing <bold>E</bold> keel, lateral view. Drawings by PAGG from a flower of an isotype specimen (JE 28983).</p></caption><graphic xmlns:xlink="http://www.w3.org/1999/xlink" xlink:href="phytokeys-225-083_article-99321__-g003.jpg" position="float" orientation="portrait" xlink:type="simple" id="oo_841867.jpg"><uri content-type="original_file" xlink:type="simple">https://binary.pensoft.net/fig/841867</uri></graphic></fig></tp:treatment-sec><tp:treatment-sec sec-type="phenology" id="SECID0EQEAE"><title>Phenology.</title><p>Collected in flower and with fruits in April and May.</p></tp:treatment-sec><tp:treatment-sec sec-type="etymology" id="SECID0EVEAE"><title>Etymology.</title><p>Named after the type locality, Abra de Mariana.</p></tp:treatment-sec><tp:treatment-sec sec-type="distribution" id="SECID0E1EAE"><title>Distribution.</title><p>Southern part of E Cuba, province Guantánamo, municipality San Antonio del Sur: Abra de Mariana and Baitiquirí. Grows in dry scrub vegetation on limestone substrate. Fig. <xref ref-type="fig" rid="F4">4</xref>.</p><fig id="F4" position="float" orientation="portrait"><object-id xmlns:xlink="http://www.w3.org/1999/xlink" content-type="doi" xlink:type="simple">10.3897/phytokeys.225.99321.figure4</object-id><object-id xmlns:xlink="http://www.w3.org/1999/xlink" content-type="arpha" xlink:type="simple">3AE44DF5-83FF-577A-9035-5BC87A5A75BF</object-id><label>Figure 4.</label><caption><p>Distribution of the two new species and of related, small-flowered <italic><tp:taxon-name><tp:taxon-name-part taxon-name-part-type="genus" reg="Harpalyce">Harpalyce</tp:taxon-name-part></tp:taxon-name></italic> species with free keel petals endemic to E Cuba.</p></caption><graphic xmlns:xlink="http://www.w3.org/1999/xlink" xlink:href="phytokeys-225-083_article-99321__-g004.jpg" position="float" orientation="portrait" xlink:type="simple" id="oo_841868.jpg"><uri content-type="original_file" xlink:type="simple">https://binary.pensoft.net/fig/841868</uri></graphic></fig></tp:treatment-sec><tp:treatment-sec sec-type="Affinities and diagnostic features" id="SECID0EYFAE"><title>Affinities and diagnostic features.</title><p><italic><tp:taxon-name><tp:taxon-name-part taxon-name-part-type="genus" reg="Harpalyce">Harpalyce</tp:taxon-name-part><tp:taxon-name-part taxon-name-part-type="species" reg="marianensis">marianensis</tp:taxon-name-part></tp:taxon-name></italic> has morphological affinities with <italic><tp:taxon-name><tp:taxon-name-part taxon-name-part-type="genus" reg="Harpalyce">H.</tp:taxon-name-part><tp:taxon-name-part taxon-name-part-type="species" reg="revoluta">revoluta</tp:taxon-name-part></tp:taxon-name></italic> (see below) and other Cuban species that have a relatively small (≤ 8–9 mm in length or diameter), orbicular to broadly elliptic standard and free keel petals, such as: <italic><tp:taxon-name><tp:taxon-name-part taxon-name-part-type="genus" reg="Harpalyce">Harpalyce</tp:taxon-name-part><tp:taxon-name-part taxon-name-part-type="species" reg="ekmanii">ekmanii</tp:taxon-name-part></tp:taxon-name></italic> Urb., <italic><tp:taxon-name><tp:taxon-name-part taxon-name-part-type="genus" reg="Harpalyce">H.</tp:taxon-name-part><tp:taxon-name-part taxon-name-part-type="species" reg="villosa">villosa</tp:taxon-name-part></tp:taxon-name></italic> Britton &amp; P. Wilson, and <italic><tp:taxon-name><tp:taxon-name-part taxon-name-part-type="genus" reg="Harpalyce">H.</tp:taxon-name-part><tp:taxon-name-part taxon-name-part-type="species" reg="baracoensis">baracoensis</tp:taxon-name-part></tp:taxon-name></italic> Borhidi &amp; O.Muñiz, particularly with <italic><tp:taxon-name><tp:taxon-name-part taxon-name-part-type="genus" reg="Harpalyce">H.</tp:taxon-name-part><tp:taxon-name-part taxon-name-part-type="species" reg="ekmanii">ekmanii</tp:taxon-name-part></tp:taxon-name></italic>, with which it also shares glabrous or subglabrous leaflets; however, <italic><tp:taxon-name><tp:taxon-name-part taxon-name-part-type="genus" reg="Harpalyce">H.</tp:taxon-name-part><tp:taxon-name-part taxon-name-part-type="species" reg="ekmanii">ekmanii</tp:taxon-name-part></tp:taxon-name></italic> has larger leaflets (2.5–7.5 × 1.5–3 cm vs 1.2–3.3 × 0.8–1.5 cm). <italic><tp:taxon-name><tp:taxon-name-part taxon-name-part-type="genus" reg="Harpalyce">Harpalyce</tp:taxon-name-part><tp:taxon-name-part taxon-name-part-type="species" reg="marianensis">marianensis</tp:taxon-name-part></tp:taxon-name></italic> has pronounced suberous young branches with a spongy consistence and deep longitudinal ridges, a feature that is not found in <italic><tp:taxon-name><tp:taxon-name-part taxon-name-part-type="genus" reg="Harpalyce">H.</tp:taxon-name-part><tp:taxon-name-part taxon-name-part-type="species" reg="ekmanii">ekmanii</tp:taxon-name-part></tp:taxon-name></italic>. Also, <italic><tp:taxon-name><tp:taxon-name-part taxon-name-part-type="genus" reg="Harpalyce">H.</tp:taxon-name-part><tp:taxon-name-part taxon-name-part-type="species" reg="marianensis">marianensis</tp:taxon-name-part></tp:taxon-name></italic> grows in dry scrub on limestone in the southern part of E Cuba, whereas <italic><tp:taxon-name><tp:taxon-name-part taxon-name-part-type="genus" reg="Harpalyce">H.</tp:taxon-name-part><tp:taxon-name-part taxon-name-part-type="species" reg="ekmanii">ekmanii</tp:taxon-name-part></tp:taxon-name></italic> grows in rainforest, pine woods or dry scrub on ultramaphic soils such as serpentines in the northern portion of E Cuba.</p><p>Sterile plants or specimens of <italic><tp:taxon-name><tp:taxon-name-part taxon-name-part-type="genus" reg="Harpalyce">Harpalyce</tp:taxon-name-part><tp:taxon-name-part taxon-name-part-type="species" reg="marianensis">marianensis</tp:taxon-name-part></tp:taxon-name></italic> might be confused with <italic><tp:taxon-name><tp:taxon-name-part taxon-name-part-type="genus" reg="Harpalyce">H.</tp:taxon-name-part><tp:taxon-name-part taxon-name-part-type="species" reg="maisiana">maisiana</tp:taxon-name-part></tp:taxon-name></italic> León &amp; Alain, a species that also occurs in limestone areas of southern E. Cuba, but these two can be distinguished from each other through the colour of the glands on the adaxial face of the leaflets, yellow in <italic><tp:taxon-name><tp:taxon-name-part taxon-name-part-type="genus" reg="Harpalyce">H.</tp:taxon-name-part><tp:taxon-name-part taxon-name-part-type="species" reg="maisiana">maisiana</tp:taxon-name-part></tp:taxon-name></italic> vs orange in <italic><tp:taxon-name><tp:taxon-name-part taxon-name-part-type="genus" reg="Harpalyce">H.</tp:taxon-name-part><tp:taxon-name-part taxon-name-part-type="species" reg="marianensis">marianensis</tp:taxon-name-part></tp:taxon-name></italic>. When in flower, they can be easily told apart: the standard is oblanceolate, 1 × 0.2–0.3 cm and apically slightly emarginate in <italic><tp:taxon-name><tp:taxon-name-part taxon-name-part-type="genus" reg="Harpalyce">H.</tp:taxon-name-part><tp:taxon-name-part taxon-name-part-type="species" reg="maisiana">maisiana</tp:taxon-name-part></tp:taxon-name></italic> but orbicular or broadly elliptic, 5–6 mm in diameter or length and apically rounded in <italic><tp:taxon-name><tp:taxon-name-part taxon-name-part-type="genus" reg="Harpalyce">H.</tp:taxon-name-part><tp:taxon-name-part taxon-name-part-type="species" reg="marianensis">marianensis</tp:taxon-name-part></tp:taxon-name></italic>; the keel petals are partially connate in the apical third and 1.2–1.3 × 0.2–0.3 cm in <italic><tp:taxon-name><tp:taxon-name-part taxon-name-part-type="genus" reg="Harpalyce">H.</tp:taxon-name-part><tp:taxon-name-part taxon-name-part-type="species" reg="maisiana">maisiana</tp:taxon-name-part></tp:taxon-name></italic>, but totally free and 2.3–2.5 × 0.2–0.3 cm in <italic><tp:taxon-name><tp:taxon-name-part taxon-name-part-type="genus" reg="Harpalyce">H.</tp:taxon-name-part><tp:taxon-name-part taxon-name-part-type="species" reg="marianensis">marianensis</tp:taxon-name-part></tp:taxon-name></italic>.</p></tp:treatment-sec></tp:taxon-treatment>
