# Supplementary material for: ﻿A note on the type of Harpalyce (Fabaceae, Brongniartieae), with description of two new local endemic species from Cuba
Source: PhytoKeys. 2023 Apr 24;225:83–97. doi: 10.3897/phytokeys.225.99321 (PMC10209503; doi:10.3897/phytokeys.225.99321)
Supplement: XML Treatment for Harpalyce revoluta [file phytokeys.225.99321-treatment2.xml]

<!DOCTYPE tp:taxon-treatment
  PUBLIC "-//TaxonX//DTD Taxonomic Treatment Publishing DTD v0 20100105//EN" "tax-treatment-NSO.dtd">
<tp:taxon-treatment xmlns:tp="http://www.plazi.org/taxpub"><tp:treatment-meta><kwd-group><label>Taxon classification</label><kwd>
                <named-content content-type="kingdom">Plantae</named-content>
              </kwd><kwd>
                <named-content content-type="order">Fabales</named-content>
              </kwd><kwd>
                <named-content content-type="family">Fabaceae</named-content>
              </kwd></kwd-group><mixed-citation publication-type="journal"><person-group><name><surname>Rankin Rodríguez</surname><given-names>Rosa Gloria</given-names></name><name><surname>González Gutiérrez</surname><given-names>Pedro Alejandro</given-names></name><name><surname>Greuter</surname><given-names>Werner</given-names></name></person-group><article-title>﻿A note on the type of <italic><tp:taxon-name><tp:taxon-name-part taxon-name-part-type="genus" reg="Harpalyce">Harpalyce</tp:taxon-name-part></tp:taxon-name></italic> (<tp:taxon-name><tp:taxon-name-part taxon-name-part-type="genus" reg="Fabaceae">Fabaceae</tp:taxon-name-part></tp:taxon-name>, <tp:taxon-name><tp:taxon-name-part taxon-name-part-type="genus" reg="Brongniartieae">Brongniartieae</tp:taxon-name-part></tp:taxon-name>), with description of two new local endemic species from Cuba</article-title><source>PhytoKeys</source><day>24</day><month>04</month><year>2023</year><volume>225</volume><fpage>83</fpage><lpage>97</lpage><pub-id pub-id-type="doi">10.3897/phytokeys.225.99321</pub-id></mixed-citation></tp:treatment-meta><tp:nomenclature><label>﻿</label><tp:taxon-name>
              <object-id xmlns:xlink="http://www.w3.org/1999/xlink" content-type="arpha" xlink:type="simple">FA837DDF-E3D0-5DE9-B5C7-D940F7FA34B0</object-id>
              <tp:taxon-name-part taxon-name-part-type="genus" reg="Harpalyce">Harpalyce</tp:taxon-name-part>
              <tp:taxon-name-part taxon-name-part-type="species" reg="revoluta">revoluta</tp:taxon-name-part>
              <object-id xmlns:xlink="http://www.w3.org/1999/xlink" content-type="ipni" xlink:type="simple">urn:lsid:ipni.org:names:77318010-1</object-id>
            </tp:taxon-name><tp:taxon-authority>P.A.González, R.Rankin &amp; Greuter</tp:taxon-authority><tp:taxon-status xmlns:xlink="http://www.w3.org/1999/xlink" xlink:type="simple">sp. nov.</tp:taxon-status></tp:nomenclature><tp:treatment-sec sec-type="type material" id="SECID0E1NAE"><title>Type material.</title><p><bold><italic>Holotype</italic>. Cuba – Holguín Prov.</bold> • Cuchillas de Moa; alrededores del aserrío La Melba; A. Álvarez de Zayas et al. HFC 42194; charrascales altos con <italic><tp:taxon-name><tp:taxon-name-part taxon-name-part-type="genus" reg="Bonnetia">Bonnetia</tp:taxon-name-part><tp:taxon-name-part taxon-name-part-type="species" reg="cubensis">cubensis</tp:taxon-name-part></tp:taxon-name></italic>; [<named-content xmlns:xlink="http://www.w3.org/1999/xlink" content-type="dwc:verbatimCoordinates" xlink:type="simple"><named-content content-type="geo-json" specific-use="{&#34;type&#34;:&#34;Point&#34;,&#34;coordinates&#34;:[-74.817780,20.519440]}" id="NCID0ETOAE" xlink:type="simple">20.51944°N, 74.81778°W</named-content></named-content>]; alt.450–500 m; 28 Apr. 1980; B 100364586 [<ext-link xmlns:xlink="http://www.w3.org/1999/xlink" xlink:href="http://herbarium.bgbm.org/object/B100364586" ext-link-type="uri" xlink:type="simple">http://herbarium.bgbm.org/object/B100364586</ext-link>].</p><p><bold><italic>Isotype</italic>s. Cuba</bold> • Same collection data as for preceding; HAJB 1286-1288, JE 28985.</p></tp:treatment-sec><tp:treatment-sec sec-type="material" id="SECID0EJPAE"><title>Other material examined.</title><p><bold>Cuba</bold> – <bold>Holguín Prov.</bold> • Moa; La Melba; charrascal cerca del aserrío; [<named-content xmlns:xlink="http://www.w3.org/1999/xlink" content-type="dwc:verbatimCoordinates" xlink:type="simple"><named-content content-type="geo-json" specific-use="{&#34;type&#34;:&#34;Point&#34;,&#34;coordinates&#34;:[-74.817780,20.519440]}" id="NCID0EWPAE" xlink:type="simple">20.51944°N, 74.81778°W</named-content></named-content>]; Mar. 1968; Bisse &amp; Köhler HFC 7066; HAJB, JE; La Melba, charrascal cerca del aserrío; [<named-content xmlns:xlink="http://www.w3.org/1999/xlink" content-type="dwc:verbatimCoordinates" xlink:type="simple"><named-content content-type="geo-json" specific-use="{&#34;type&#34;:&#34;Point&#34;,&#34;coordinates&#34;:[-74.817780,20.519440]}" id="NCID0E5PAE" xlink:type="simple">20.51944°N, 74.81778°W</named-content></named-content>]; Mar. 1968; Bisse &amp; Köhler HFC 7626; HAJB, JE; La Melba; charrascal cerca del aserrío; [<named-content xmlns:xlink="http://www.w3.org/1999/xlink" content-type="dwc:verbatimCoordinates" xlink:type="simple"><named-content content-type="geo-json" specific-use="{&#34;type&#34;:&#34;Point&#34;,&#34;coordinates&#34;:[-74.817780,20.519440]}" id="NCID0EGQAE" xlink:type="simple">20.51944°N, 74.81778°W</named-content></named-content>]; 22 Dec. 1968; Bisse &amp; Lippold HFC 11062, 11329; HAJB, JE; Cayo Probado; orillas de las cabezadas del río Jiguaní; [<named-content xmlns:xlink="http://www.w3.org/1999/xlink" content-type="dwc:verbatimCoordinates" xlink:type="simple"><named-content content-type="geo-json" specific-use="{&#34;type&#34;:&#34;Point&#34;,&#34;coordinates&#34;:[-74.821880,20.488640]}" id="NCID0EOQAE" xlink:type="simple">20.48864°N, 74.82188°W</named-content></named-content>]; 3 Apr. 1972; Bisse &amp; Berazaín HFC 21968; B 100462873, HAJB, JE; alrededores del aserrío La Melba; [<named-content xmlns:xlink="http://www.w3.org/1999/xlink" content-type="dwc:verbatimCoordinates" xlink:type="simple"><named-content content-type="geo-json" specific-use="{&#34;type&#34;:&#34;Point&#34;,&#34;coordinates&#34;:[-74.817780,20.519440]}" id="NCID0EWQAE" xlink:type="simple">20.51944°N, 74.81778°W</named-content></named-content>]; 25 Apr. 1981; Bisse et al. HFC 44956; B 100374694, HAJB, JE.</p><p>Shrubs or small trees; young branches pubescent, old branches (Fig. <xref ref-type="fig" rid="F5">5</xref>) suberous and glabrescent. Stipules not seen, probably early shed. Leaves imparipinnate, normally alternate, sometimes subopposite, 3–7 cm long; petiole 0.5–10 mm long, very thick particularly at the basis, pubescent; rachis 2–6 cm long, pubescent, glabrescent with age; leaflets 7–11 per leaf, rigidly coriaceous, opposite or very rarely subopposite; lamina mostly suborbicular or ± broadly elliptic, with a rounded or obtuse base, the tip emarginate; margin entire, recurved to strongly revolute; the surface shiny (when dry), adaxially glabrous, abaxially glabrous except on the midvein and beset with well-spaced yellow to orange, somewhat funnel-shaped glands of “type B” (in which the obconical gland body is stalked in the bottom of a mesophyll cavity, barely protruding through its narrowed opening; Fig. <xref ref-type="fig" rid="F2">2C, D</xref>); leaflet midvein sunk adaxially, prominent and with some scattered hairs abaxially, secondary veins inconspicuous on both faces; lateral leaflets with a c. 1 mm long, thick and ferruginous-pubescent petiolule, the lamina 0.6–1.2 × 0.5–1 cm, terminal leaflets with petiolule 1–3 mm long, thick and ferruginous pubescent, lamina 1–2 × 0.8–1 cm. Inflorescence terminal, with ≤ ca. 20 flowers, 2–4 cm long, densely ferruginous-pubescent; peduncle 1–1.5 cm long, densely ferruginous-pubescent, bracts linear, 2.5–3 mm long, densely ferruginous-pubescent; pedicels 1–1.5 cm long, densely ferruginous-pubescent. Flowers (Fig. <xref ref-type="fig" rid="F5">5</xref>) zygomorphic. Calyx lips narrowly triangular, acute, outside densely covered with ferruginous hairs and sessile glands, inside glabrous and with scattered glands; vexillary calyx lip (Fig. <xref ref-type="fig" rid="F6">6A</xref>) 2.1 × 0.3 cm, carinal calyx lip (Fig. <xref ref-type="fig" rid="F6">6B</xref>) 2.3 × 0.4 cm; petals membranaceous (when dry); standard (Fig. <xref ref-type="fig" rid="F6">6C</xref>) with a 2–2.5 mm long claw, the blade broadly elliptic, apically rounded, c. 3.5 × 2.5 mm; wings (Fig. <xref ref-type="fig" rid="F6">6D</xref>) with a c. 2 mm long claw, the blade ± triangular, c. 2 × 2 mm, apparently lacking a basal auricle; keel petals (Fig. <xref ref-type="fig" rid="F6">6E</xref>) with a 2–3 mm long claw, the blades not connate, 1.2–1.3 × c. 0.2 cm, with an auricle on the vexillar side. Stamens 10; filaments 1.7–2 cm long, basally fused into a tube, distally free for 4–5 mm; anthers sagittate, c. 1.5 × 0.7 mm (when dry). Pistil c. 2.3 cm long; ovary fusiform, laterally compressed, 4 × 1–1.5 mm, glabrous; style filiform, 1.9–2 cm long, glabrous. Legume (immature) linear, 13–14 × 3–3.5 mm. Seeds not seen.</p><fig id="F5" position="float" orientation="portrait"><object-id xmlns:xlink="http://www.w3.org/1999/xlink" content-type="doi" xlink:type="simple">10.3897/phytokeys.225.99321.figure5</object-id><object-id xmlns:xlink="http://www.w3.org/1999/xlink" content-type="arpha" xlink:type="simple">ED091A1F-8C55-5135-B66C-3B5EE10246DD</object-id><label>Figure 5.</label><caption><p>Branch with immature fruits of <italic><tp:taxon-name><tp:taxon-name-part taxon-name-part-type="genus" reg="Harpalyce">Harpalyce</tp:taxon-name-part><tp:taxon-name-part taxon-name-part-type="species" reg="marianensis">marianensis.</tp:taxon-name-part></tp:taxon-name></italic> Drawing by PAGG from the holotype specimen.</p></caption><graphic xmlns:xlink="http://www.w3.org/1999/xlink" xlink:href="phytokeys-225-083_article-99321__-g005.jpg" position="float" orientation="portrait" xlink:type="simple" id="oo_841869.jpg"><uri content-type="original_file" xlink:type="simple">https://binary.pensoft.net/fig/841869</uri></graphic></fig><fig id="F6" position="float" orientation="portrait"><object-id xmlns:xlink="http://www.w3.org/1999/xlink" content-type="doi" xlink:type="simple">10.3897/phytokeys.225.99321.figure6</object-id><object-id xmlns:xlink="http://www.w3.org/1999/xlink" content-type="arpha" xlink:type="simple">3E7E4FAF-A2D9-533F-9EE4-4FE0BE13F5F2</object-id><label>Figure 6.</label><caption><p><bold>A–E</bold> analysis of the perianth of <italic><tp:taxon-name><tp:taxon-name-part taxon-name-part-type="genus" reg="Harpalyce">Harpalyce</tp:taxon-name-part><tp:taxon-name-part taxon-name-part-type="species" reg="revoluta">revoluta</tp:taxon-name-part></tp:taxon-name></italic><bold>A</bold> vexillary calyx lip, from inside <bold>B</bold> carinal calyx lip, from outside <bold>C</bold> standard, frontal view <bold>D</bold> wing <bold>E</bold> keel, lateral view. Drawings by PAGG from a flower of specimen HFC 44956, B 100374694.</p></caption><graphic xmlns:xlink="http://www.w3.org/1999/xlink" xlink:href="phytokeys-225-083_article-99321__-g006.jpg" position="float" orientation="portrait" xlink:type="simple" id="oo_841870.jpg"><uri content-type="original_file" xlink:type="simple">https://binary.pensoft.net/fig/841870</uri></graphic></fig></tp:treatment-sec><tp:treatment-sec sec-type="phenology" id="SECID0EZTAE"><title>Phenology.</title><p>When collected in late April, the type material was in flower and with immature fruits. Some other specimens seen, collected in April as well, similarly were in flower and with immature fruits.</p></tp:treatment-sec><tp:treatment-sec sec-type="distribution" id="SECID0E5TAE"><title>Distribution.</title><p>Northern part of E Cuba, province Holguín. Grows in rainforest, pine woods or xeromorphic scrub on ultramaphic substrate (serpentine). Fig. <xref ref-type="fig" rid="F4">4</xref>.</p></tp:treatment-sec><tp:treatment-sec sec-type="etymology" id="SECID0EIUAE"><title>Etymology.</title><p>The epithet refers to the characteristic, revolute leaflet margin.</p></tp:treatment-sec><tp:treatment-sec sec-type="Affinities and diagnostic features" id="SECID0ENUAE"><title>Affinities and diagnostic features.</title><p><italic><tp:taxon-name><tp:taxon-name-part taxon-name-part-type="genus" reg="Harpalyce">Harpalyce</tp:taxon-name-part><tp:taxon-name-part taxon-name-part-type="species" reg="revoluta">revoluta</tp:taxon-name-part></tp:taxon-name></italic>, shows morphological affinities with <italic><tp:taxon-name><tp:taxon-name-part taxon-name-part-type="genus" reg="Harpalyce">H.</tp:taxon-name-part><tp:taxon-name-part taxon-name-part-type="species" reg="marianensis">marianensis</tp:taxon-name-part></tp:taxon-name></italic> (see above) and other Cuban species that have a relatively small (≤ 8–9 mm in length or diameter), orbicular to broadly elliptic standard and free keel petals, particularly with <italic><tp:taxon-name><tp:taxon-name-part taxon-name-part-type="genus" reg="Harpalyce">H.</tp:taxon-name-part><tp:taxon-name-part taxon-name-part-type="species" reg="ekmanii">ekmanii</tp:taxon-name-part></tp:taxon-name></italic>, with which it shares glabrous or subglabrous leaflets; however, in <italic><tp:taxon-name><tp:taxon-name-part taxon-name-part-type="genus" reg="Harpalyce">H.</tp:taxon-name-part><tp:taxon-name-part taxon-name-part-type="species" reg="ekmanii">ekmanii</tp:taxon-name-part></tp:taxon-name></italic> the leaflets are much larger (2.5–7.5 × 1.5–3 cm vs 0.6–2 × 0.5–1 cm), with flat (vs recurved to revolute) margins, and the sessile glands on the abaxial leaf face are fairly dense, less spaced. The size and shape of the standard relates <italic><tp:taxon-name><tp:taxon-name-part taxon-name-part-type="genus" reg="Harpalyce">H.</tp:taxon-name-part><tp:taxon-name-part taxon-name-part-type="species" reg="revoluta">revoluta</tp:taxon-name-part></tp:taxon-name></italic> to <italic><tp:taxon-name><tp:taxon-name-part taxon-name-part-type="genus" reg="Harpalyce">H.</tp:taxon-name-part><tp:taxon-name-part taxon-name-part-type="species" reg="villosa">villosa</tp:taxon-name-part></tp:taxon-name></italic>, but the latter has leaflets that, particularly when young, are densely hairy abaxially, not glabrous except on the loosely hairy midvein, as in <italic><tp:taxon-name><tp:taxon-name-part taxon-name-part-type="genus" reg="Harpalyce">H.</tp:taxon-name-part><tp:taxon-name-part taxon-name-part-type="species" reg="revoluta">revoluta</tp:taxon-name-part></tp:taxon-name></italic>.</p></tp:treatment-sec><tp:treatment-sec><!--Section generated to contain objects referenced in tp:taxon-treatment.--><fig id="F2" position="float" orientation="portrait"><object-id xmlns:xlink="http://www.w3.org/1999/xlink" content-type="doi" xlink:type="simple">10.3897/phytokeys.225.99321.figure2</object-id><object-id xmlns:xlink="http://www.w3.org/1999/xlink" content-type="arpha" xlink:type="simple">9972C4E0-020C-5E64-93E6-0FC2F28F7752</object-id><label>Figure 2.</label><caption><p><bold>A–D</bold> leaf glands of <italic><tp:taxon-name><tp:taxon-name-part taxon-name-part-type="genus" reg="Harpalyce">Harpalyce</tp:taxon-name-part><tp:taxon-name-part taxon-name-part-type="species" reg="marianensis">marianensis</tp:taxon-name-part></tp:taxon-name></italic> (<bold>A, B</bold> from holotype specimen) and <italic><tp:taxon-name><tp:taxon-name-part taxon-name-part-type="genus" reg="Harpalyce">H.</tp:taxon-name-part><tp:taxon-name-part taxon-name-part-type="species" reg="revoluta">revoluta</tp:taxon-name-part></tp:taxon-name></italic> (<bold>C, D</bold> from specimen HFC 44956, B 100374694) <bold>A, C</bold> surface view <bold>B, D</bold> cross section. Preparations and photographs by Bibiana Moncada, Berlin. Scale bars: 100 μm.</p></caption><graphic xmlns:xlink="http://www.w3.org/1999/xlink" xlink:href="phytokeys-225-083_article-99321__-g002.jpg" position="float" orientation="portrait" xlink:type="simple" id="oo_841866.jpg"><uri content-type="original_file" xlink:type="simple">https://binary.pensoft.net/fig/841866</uri></graphic></fig><fig id="F4" position="float" orientation="portrait"><object-id xmlns:xlink="http://www.w3.org/1999/xlink" content-type="doi" xlink:type="simple">10.3897/phytokeys.225.99321.figure4</object-id><object-id xmlns:xlink="http://www.w3.org/1999/xlink" content-type="arpha" xlink:type="simple">3AE44DF5-83FF-577A-9035-5BC87A5A75BF</object-id><label>Figure 4.</label><caption><p>Distribution of the two new species and of related, small-flowered <italic><tp:taxon-name><tp:taxon-name-part taxon-name-part-type="genus" reg="Harpalyce">Harpalyce</tp:taxon-name-part></tp:taxon-name></italic> species with free keel petals endemic to E Cuba.</p></caption><graphic xmlns:xlink="http://www.w3.org/1999/xlink" xlink:href="phytokeys-225-083_article-99321__-g004.jpg" position="float" orientation="portrait" xlink:type="simple" id="oo_841868.jpg"><uri content-type="original_file" xlink:type="simple">https://binary.pensoft.net/fig/841868</uri></graphic></fig></tp:treatment-sec></tp:taxon-treatment>
